# Supplementary material for: Targeted demethylation of the CDO1 promoter based on CRISPR system inhibits the malignant potential of breast cancer cells
Source: Clin Transl Med. 2023 Sep 22;13(9):e1423. doi: 10.1002/ctm2.1423 (PMC10517212; doi:10.1002/ctm2.1423)
Supplement: Supplementary file 12 — Table S1. The demographic and clinic‐pathological characteristics of BC tissues, NATs and FBAs of cohort I. [file CTM2-13-e1423-s026.xlsx]

## Sheet: Sheet1
Table S1. The demographic and clinic‐pathological characteristics of BC tissues, NATs and FBAs of cohort I.
Characteristic	BCs	NATs	FBAs	P value
	(N=220, %)	(N=42, %)	(N=19, %)
Age, years old				P<0.0001#
Mean	50	51	38
Range	25-75	19-77	18-75
Pathologic grade				0.220*
I- II	117 (53.2)	18 (42.9)	NA
III	103 (46.8)	24 (57.1)	NA
TNM stage				0.087*
I-II	126 (57.3)	30 (71.4)	NA
III-IV	94 (42.7)	12 (28.6)	NA
T stage				0.026*
T1-2	187 (85.0)	41 (97.6)	NA
T3-4	33 (15.0)	1 (2.4)	NA
N stage				0.005*
N0	62 (28.2)	21 (50)	NA
N1-3	158 (71.8)	21 (50)	NA
Tumor location				0.744*
Left	119 (54.1)	24 (57.1)	9 (47.4)
Right	96 (43.6)	18 (42.9)	10 (52.6)
Bilateral	5 (2.3)	NA	NA
ER
Negative	57 (25.9)	11 (26.2)	NA	0.970*
Positive	163 (74.1)	31 (73.8)	NA
PR				0.872*
Negative	92 (41.8)	17 (40.5)	NA
Positive	128 (58.2)	25 (59.5)	NA
HER-2 (IHC)				0.303*
Negative	144 (65.5)	24 (57.1)	NA
Positive	76 (34.5)	18 (42.9)	NA
Molecular phenotypes
luminal A	32 (14.5)	8 (19.0)	NA	0.866*
luminal B	133 (60.5)	23 (54.8)	NA
HER2-enriched	28 (12.7)	6 (14.3)	NA
basal-like	27 (12.3)	5 (11.9)	NA
P values (*) were calculated using χ2 test, or Fisher’s exact test. P value (#) was calculated using one-way ANOVA test. Abbreviations: TNM tumor-node-metastasis, NAT unpaired normal adjacent tissues, FBA fibroadenoma, BC breast cancer, ER estrogen receptor, PR progesterone receptor, HER2 human epidermal growth factor receptor 2, N number of cases, NA not applicable.
