# Supplementary material for: Targeted demethylation of the CDO1 promoter based on CRISPR system inhibits the malignant potential of breast cancer cells
Source: Clin Transl Med. 2023 Sep 22;13(9):e1423. doi: 10.1002/ctm2.1423 (PMC10517212; doi:10.1002/ctm2.1423)
Supplement: Supplementary file 13 — Table S2. The demographic and clinic‐pathological characteristics of BC, normal people and benign from serum samples of cohort II. [file CTM2-13-e1423-s001.xlsx]

## Sheet: Sheet1
Table S2. The demographic and clinic‐pathological characteristics of BC, normal people and benign from serum samples of cohort II.
Characteristic	BCs	Normal people	Benign	P value
	(N=113, %)	(N=31, %)	(N=37, %)
Age, years old				<0.0001#
Mean	50	38	39
Range	30-75	24-64	19-67
Sex
Female	113 (100)	21 (67.7)	37 (100)
Male	NA	10 (32.3)	NA
TNM stage
I	22 (19.5)	NA	NA
II	45 (39.8)	NA	NA
III	15 (13.3)	NA	NA
IV	31 (27.4)	NA	NA
Pathologic grade
I	13 (11.5)	NA	NA
II	44 (38.9)	NA	NA
III	56 (49.6)	NA	NA
Tumor location				0.414*
Left	55 (48.7)	NA	22 (59.5)
Right	56 (49.5)	NA	15 (40.5)
Bilateral	2 (1.8)	NA	NA
CEA				0.955#
Mean	4.8	3.21	2.61
Range	0.3-160.5	0.3-11.3	00-6.47
CA199				<0.0001#
Mean	16.83	6.6	6.22
Range	0-247.5	0.1-13.2	1.8-21.1
CA125				<0.0001#
Mean	39.94	10.65	3.98
Range	0-523.4	4.3-22.1	1.9-7.6
CA153				<0.0001#
Mean	44.79	4.44	8.76
Range	3.42-2195	2.7-6.8	1.4-29.2
P values (*) were calculated using χ2 test, or Fisher’s exact test.
P value (#) was calculated using one-way ANOVA test.
Abbreviations: TNM tumor-node-metastasis, N number of cases, NA not applicable.
