# Supplementary material for: Targeted demethylation of the CDO1 promoter based on CRISPR system inhibits the malignant potential of breast cancer cells
Source: Clin Transl Med. 2023 Sep 22;13(9):e1423. doi: 10.1002/ctm2.1423 (PMC10517212; doi:10.1002/ctm2.1423)
Supplement: Supplementary file 14 — Table S3. Raw data from clinical samples in cohort I and cohort II. [file CTM2-13-e1423-s021.xlsx]

## Sheet: Clinical Sample Data
Table S3. Raw data from clinical samples in cohort I and cohort II.
Sample ID	Recurrence timetime (day)	age	gender	diagnose	Sample type	Pathological grade	T stage	N stage	TNM stage	tumor location	Tumor size (cm)	Metastatic organ	ER status	PR status	HER-2 status	Ki-67%	Molecular phenotypes	PMR level	Detection Technology	CA153 status	CEA status	CA125 status	CA199 status
N1		37	Female	FBA	Tissue													2.48649e-09	MethyLight
N2		55	Female	FBA	Tissue													6.06963e-09	MethyLight
N3		32	Female	FBA	Tissue													0.00165639	MethyLight
N4		20	Female	FBA	Tissue													0.00363244	MethyLight
N5		32	Female	FBA	Tissue													3.07761e-09	MethyLight
N6		29	Female	FBA	Tissue													6.37316e-09	MethyLight
N7		32	Female	FBA	Tissue													1.63442e-08	MethyLight
N8		49	Female	FBA	Tissue													3.22496e-08	MethyLight
N9		25	Female	FBA	Tissue													0.0156668	MethyLight
N10		46	Female	FBA	Tissue													0.247218	MethyLight
N11		37	Female	FBA	Tissue													0.00288714	MethyLight
N12		33	Female	FBA	Tissue													0.319493	MethyLight
N13		40	Female	FBA	Tissue													0.0208163	MethyLight
N14		18	Female	FBA	Tissue													1.61464e-09	MethyLight
N15		35	Female	FBA	Tissue													0.031992	MethyLight
N16		27	Female	FBA	Tissue													0.025275	MethyLight
N17		29	Female	FBA	Tissue													0.0038096	MethyLight
N18		65	Female	FBA	Tissue													6.25803e-09	MethyLight
N19		75	Female	FBA	Tissue													0.209331	MethyLight
N20		38	Female	NAT	Tissue	III	T1	N2	IIIA	Left			+	+	+		Luminal B2	0.0217168	MethyLight
N21		62	Female	NAT	Tissue	III	T2	N1	IIB	Right			+	+	+		Luminal B2	0.182006	MethyLight
N22		46	Female	NAT	Tissue	II	T2	N3	IIIC	Left			+	+	+		Luminal B2	0.108477	MethyLight
N23		50	Female	NAT	Tissue	II	T2	N0	IA	Left			-	-	-		basal-like	10.5843	MethyLight
N24		66	Female	NAT	Tissue	II	T2	N1	IIB	Left			+	+	-		Luminal B1	14.5592	MethyLight
N25		43	Female	NAT	Tissue	III	T2	N1	IIB	Left			+	+	+		Luminal B2	9.50892e-08	MethyLight
N26		37	Female	NAT	Tissue	III	T2	N2	IV	Left			+	+	+		Luminal B2	0.0534323	MethyLight
N27		47	Female	NAT	Tissue	III	T2	N0	IIA	Left			-	-	-		basal-like	0.0212537	MethyLight
N28		48	Female	NAT	Tissue	II	T1	N1	IIA	Right			+	+	+		Luminal B2	0.0425074	MethyLight
N29		36	Female	NAT	Tissue	III	T2	N1	IIB	Left			-	-	+		HER2-enriched	0.0512557	MethyLight
N30		67	Female	NAT	Tissue	II	T1	N2	IIIA	Left			+	-	-		Luminal B1	0.0760903	MethyLight
N31		44	Female	NAT	Tissue	II	T2	N0	IIA	Right			+	+	-		Luminal A	0.0157758	MethyLight
N32		36	Female	NAT	Tissue	II	T2	N0	IA	Left			+	+	+		Luminal B2	0.0930311	MethyLight
N33		59	Female	NAT	Tissue	II	T2	N1	IIIA	Left			+	+	-		Luminal B1	0.377319	MethyLight
N34		38	Female	NAT	Tissue	III	T2	N2	IIIA	Left			+	+	+		Luminal B2	8.27799e-08	MethyLight
N35		50	Female	NAT	Tissue	II	T1	N0	IA	Right			+	+	-		Luminal A	1.7259e-07	MethyLight
N36		31	Female	NAT	Tissue	II	T1	N3	IV	Right			+	-	-		Luminal B1	3.25173e-09	MethyLight
N37		46	Female	NAT	Tissue	III	T1	N0	IA	Left			+	+	-		Luminal B1	1.28279e-08	MethyLight
N38		71	Female	NAT	Tissue	III	T2	N3	IV	Left			+	-	+		Luminal B2	4.84788e-07	MethyLight
N39		52	Female	NAT	Tissue	III	T2	N0	IIA	Left			+	-	+		Luminal B2	0.544822	MethyLight
N40		60	Female	NAT	Tissue	III	T2	N1	IIB	Left			+	+	-		Luminal B1	0.424506	MethyLight
N41		66	Female	NAT	Tissue	III	T2	N3	IIIA	Right			-	-	-		basal-like	0.866851	MethyLight
N42		50	Female	NAT	Tissue	III	T2	N1	IIB	Right			-	-	+		HER2-enriched	0.189972	MethyLight
N43		56	Female	NAT	Tissue	III	T2	N0	IIA	Right			-	-	+		HER2-enriched	0.143972	MethyLight
N44		50	Female	NAT	Tissue	III	T2	N0	IIA	Left			-	-	+		HER2-enriched	5.05374e-07	MethyLight
N45		62	Female	NAT	Tissue	II	T2	N2	IIIA	Left			+	-	-		Luminal B1	0.410046	MethyLight
N46		67	Female	NAT	Tissue	III	T2	N0	IIA	Right			-	-	-		basal-like	1.36024	MethyLight
N47		48	Female	NAT	Tissue	III	T2	N0	IIA	Right			+	-	+		Luminal B2	5.71145	MethyLight
N48		47	Female	NAT	Tissue	III	T2	N0	IIA	Left			+	+	-		Luminal B1	0.128858	MethyLight
N49		71	Female	NAT	Tissue	III	T1	N0	IA	Left			-	-	-		basal-like	0.0793215	MethyLight
N50		49	Female	NAT	Tissue	II	T1	N0	IA	Left			-	-	+		HER2-enriched	0.191293	MethyLight
N51		41	Female	NAT	Tissue	II	T3	N0	IA	Right			-	-	+		HER2-enriched	0.0340514	MethyLight
N52		57	Female	NAT	Tissue	III	T2	N0	IIA	Right			+	+	-		Luminal B1	0.179724	MethyLight
N53		47	Female	NAT	Tissue	I	T1	N0	I	Right			+	+	-		Luminal A	2.08389e-08	MethyLight
N54		19	Female	NAT	Tissue	II	T1	N1	II	Left			+	+	-		Luminal A	7.88593e-08	MethyLight
N55		74	Female	NAT	Tissue	II	T1	N0	IA	Right			+	+	-		Luminal B1	5.14744	MethyLight
N56		36	Female	NAT	Tissue	III	T1	N1	IV	Left			+	+	-		Luminal A	0.0407758	MethyLight
N57		38	Female	NAT	Tissue	III	T2	N0	IIA	Right			+	+	-		Luminal A	0.0322145	MethyLight
N58		45	Female	NAT	Tissue	III	T1	N0	IV	Left			+	+	+		Luminal B2	0.00428603	MethyLight
N59		60	Female	NAT	Tissue	II	T1	N1	IIA	Right			+	+	-		Luminal A	0.198039	MethyLight
N60		44	Female	NAT	Tissue	III	T1	N1	IIA	Left			+	+	-		Luminal B1	0.293994	MethyLight
N61		41	Female	NAT	Tissue	II	T1	N0	IA	Right			+	+	-		Luminal A	0.315094	MethyLight
T1		66	Female	IDC	Tissue	III	T2	N3	IIIA	Right	2.5		-	-	-	90%+	basal-like	31.1737	MethyLight
T2		50	Female	IDC	Tissue	III	T2	N1	IIB	Right	3.5		-	-	+	70%+	HER2-enriched	0.957508	MethyLight
T3		56	Female	IDC	Tissue	III	T2	N0	IIA	Right	3.1		-	-	+	70%+	HER2-enriched	43.5155	MethyLight
T4		50	Female	IDC	Tissue	III	T2	N0	IIA	Left	2.3		-	-	+	80%+	HER2-enriched	74.3395	MethyLight
T5		60	Female	IDC	Tissue	III	T2	N1	IIB	Left	3.3		+	+	-	30%+	Luminal B1	46.4484	MethyLight
T6	784	50	Female	IDC	Tissue	II	T1	N0	IA	Right	0.9		+	+	-	10%+	Luminal A	19.5495	MethyLight
T7		47	Female	IDC	Tissue	III	T2	N0	IIA	Left	4		-	-	-	70%+	basal-like	9.68973	MethyLight
T8		48	Female	IDC	Tissue	II	T1	N1	IIA	Right	2		+	+	+	20%+	Luminal B2	20.017	MethyLight
T9		36	Female	IDC	Tissue	III	T2	N1	IIB	Left	2.5		-	-	+	30%+	HER2-enriched	41.4085	MethyLight
T10	660	46	Female	IDC	Tissue	II	T2	N3	IIIC	Left	4.5		+	+	+	0.3	Luminal B2	65.6834	MethyLight
T11	781	67	Female	IDC	Tissue	II	T1	N2	IIIA	Left	1.1		+	-	-	60%+	Luminal B1	11.0629	MethyLight
T12		33	Female	IDC	Tissue	II	T2	N0	IIA	Right	3		+	+	-	15%+	Luminal A	74.391	MethyLight
T13	780	66	Female	IDC	Tissue	II	T2	N1	IIB	Left	2.6		+	+	-	30%+	Luminal B1	32.2372	MethyLight
T14		36	Female	IDC	Tissue	II	T2	N0	IA	Left	3		+	+	+	15%+	Luminal B2	55.4862	MethyLight
T15	328	44	Female	IDC	Tissue	III	T1	N1	IIA	Left	2		+	+	-	60%+	Luminal B1	35.5791	MethyLight
T16	668	62	Female	IDC	Tissue	II	T2	N2	IIIA	Left	3.5		+	-	-	30%+	Luminal B1	68.3494	MethyLight
T17		60	Female	IDC	Tissue	II	T1	N1	IIA	Right	1.5		+	+	-	8%+	Luminal A	1.84479	MethyLight
T18	756	41	Female	IDC	Tissue	II	T1	N0	IA	Right	1.7		+	+	-	10%+	Luminal A	24.8101	MethyLight
T19		43	Female	IDC	Tissue	III	T2	N1	IIB	Left	3.5		+	+	+	20%+	Luminal B2	6.30788	MethyLight
T20	310	37	Female	IDC	Tissue	III	T2	N2	IV	Left	3	Liver	+	+	+	60%+	Luminal B2	16.1242	MethyLight
T21	680	38	Female	IDC	Tissue	III	T1	N2	IIIA	Left	2		+	+	+	15%+	Luminal B2	22.3927	MethyLight
T22	780	27	Female	IDC	Tissue	III	T2	N1	IIB	Right	4.5		+	+	+	60%+	Luminal B2	26.4768	MethyLight
T23		52	Female	IDC	Tissue	III	T2	N0	IIA	Left	2.5		+	-	+	20%+	Luminal B2	31.7384	MethyLight
T24		50	Female	IDC	Tissue	II	T2	N0	IA	Left	2		-	-	-	10%+	basal-like	7.75301	MethyLight
T25	774	66	Female	IDC	Tissue	III	T4	N3	IV	Right	11.9	Bone	+	+	+	5%+	Luminal B2	50.3129	MethyLight
T26		59	Female	IDC	Tissue	II	T2	N1	IIIA	Left	3.7		+	+	-	0.3	Luminal B1	13.3758	MethyLight
T27	689	46	Female	IDC	Tissue	II	T1	N1	IIA	Right	1.8		+	+	-	0.25	Luminal B1	10.6218	MethyLight
T28	906	47	Female	IDC	Tissue	II	T1	N2	IIIA	Left	1.8		+	+	-	10%+	Luminal A	2.115	MethyLight
T29	717	44	Female	IDC	Tissue	II	T1	N0	IA	Left	1.2		+	+	-	2%+	Luminal A	10.13	MethyLight
T30	821	45	Female	IDC	Tissue	II	T3	N3	IV	Left	5.6	Brain	+	+	-	65%+	Luminal B1	35.3259	MethyLight
T31		27	Female	IDC	Tissue	II	T2	N1	IIB	Left	2.5		+	-	-	15%+	Luminal A	32.0856	MethyLight
T32		41	Female	IDC	Tissue	II	T3	N0	IA	Right	5.2		-	-	+	15%+	HER2-enriched	3.37516	MethyLight
T33		71	Female	IDC	Tissue	III	T1	N0	IA	Left	2		-	-	-	70%+	basal-like	1.08444	MethyLight
T34		48	Female	IDC	Tissue	III	T2	N0	IIA	Right	2.2		+	-	+	60%+	Luminal B2	7.81939	MethyLight
T35		47	Female	IDC	Tissue	III	T2	N0	IIA	Left	2.2		+	+	-	25%+	Luminal B1	39.2319	MethyLight
T36		74	Female	IDC	Tissue	II	T1	N0	IA	Right	1.8		+	+	-	20%+	Luminal B1	45.0407	MethyLight
T37		36	Female	IDC	Tissue	III	T1	N1	IV	Left	1.6	Liver	+	+	-	10%+	Luminal A	29.5084	MethyLight
T38		39	Female	IDC	Tissue	II	T1	N1	IIA	Left	2		+	+	-	5%+	Luminal A	2.72821	MethyLight
T39		61	Female	IDC	Tissue	III	T3	N3	IIIC	Right	4.5		+	+	-	10%+	Luminal A	97.3869	MethyLight
T40	760	51	Female	IDC	Tissue	II	T2	N0	IIA	Left	2.8		+	+	-	20%+	Luminal B1	49.4143	MethyLight
T41		36	Female	IDC	Tissue	II	T2	N0	IA	Left	3		+	+	+	15%+	Luminal B2	50.4666	MethyLight
T42		48	Female	IDC	Tissue	III	T2	N1	IIB	Left	2.2		+	-	-	50%+	Luminal B1	13.426	MethyLight
T43		54	Female	IDC	Tissue	II	T2	N2	IIIA	Right	2.3		+	+	-	30%+	Luminal B1	57.0184	MethyLight
T44	751	64	Female	IDC	Tissue	III	T1	N0	IA	Right	1.9		-	-	-	50%+	basal-like	6.05974	MethyLight
T45		46	Female	IDC	Tissue	III	T2	N1	IIB	Right	3.2		+	-	-	30%+	Luminal B1	22.8347	MethyLight
T46		46	Female	IDC	Tissue	III	T1	N0	IA	Right	1.5		+	+	+	60%+	Luminal B2	62.4858	MethyLight
T47		56	Female	IDC	Tissue	II	T2	N0	IIA	Right	4.7		+	-	-	25%+	Luminal B1	9.89745	MethyLight
T48	52	37	Female	IDC	Tissue	III	T3	N3	IV	Left	5.7	Bone	+	+	+	30%+	Luminal B2	23.658	MethyLight
T49		70	Female	IDC	Tissue	III	T2	N3	IIIA	Right	3.4		+	+	-	10%+	Luminal A	74.4168	MethyLight
T50	760	59	Female	IDC	Tissue	III	T1	N0	IA	Left	2		+	-	-	60%+	Luminal B1	0.156383	MethyLight
T51		59	Female	IDC	Tissue	I	T3	N3	IV	Left	15	Liver, bone, skin	-	-	+	60%+	HER2-enriched	58.2771	MethyLight
T52		32	Female	IDC	Tissue	II	T1	N0	IA	Right	2		+	+	-	40%+	Luminal B1	40.9064	MethyLight
T53	1170	30	Female	IDC	Tissue	III	T2	N2	IV	Right	3	Liver	+	+	+	30%+	Luminal B2	21.8909	MethyLight
T54	311	35	Female	IDC	Tissue	III	T2	N0	IIIA	Right	3.5		-	-	-	80%+	basal-like	14.2358	MethyLight
T55		63	Female	IDC	Tissue	II	T2	N1	IIB	Right	2.1		+	-	-	15%+	Luminal A	24.0782	MethyLight
T56	757	37	Female	IDC	Tissue	II	T1	N0	IA	Left	1.2		+	+	-	50%+	Luminal B1	6.72044	MethyLight
T57		57	Female	IDC	Tissue	II	T1	N1	IIA	Right	2		+	-	-	40%+	Luminal B1	65.5606	MethyLight
T58		49	Female	IDC	Tissue	II	T1	N0	IA	Right	1.2		+	+	-	10%+	Luminal A	36.0582	MethyLight
T59		36	Female	IDC	Tissue	II	T2	N1	IIIA	Left	3.1		+	+	+	30%+	Luminal B2	79.229	MethyLight
T60	331	49	Female	IDC	Tissue	II	T2	N3	IV	Bilateral mammary glands	3.9	Intramammary, LN, left breast, bone	+	+	-	60%+	Luminal B1	16.3606	MethyLight
T61	784	52	Female	IDC	Tissue	III	T2	N3	IIIC	Left	4		-	-	-	30%+	basal-like	8.38759	MethyLight
T62	2511	52	Female	IDC	Tissue	III	T3	N3	IV	Left	3	Right breast, liver, lung, bone, lymph node	-	-	+	40%+	HER2-enriched	60.5165	MethyLight
T63	726	40	Female	IDC	Tissue	III	T2	N3	IV	Bilateral mammary glands	2.7	Lung	-	-	-	80%+	basal-like	13.3554	MethyLight
T64		51	Female	IDC	Tissue	III	T2	N2	IIIA	Left	3.9		+	+	+	15%+	Luminal B2	52.6681	MethyLight
T65	883	54	Female	IDC	Tissue	III	T2	N3	IV	Left	3.4	Subxiphoid	+	+	-	70%+	Luminal B1	37.8929	MethyLight
T66		48	Female	IDC	Tissue	II	T1	N0	IA	Left	1.8		+	+	-	20%+	Luminal B1	3.32155	MethyLight
T67	2434	52	Female	IDC	Tissue	III	T2	N3	IV	Right	3.6	Bone	+	-	-	30%+	Luminal B1	13.6493	MethyLight
T68	894	53	Female	IDC	Tissue	II	T2	N1	IIB	Left	3.5		+	+	-	25%+	Luminal B1	31.4929	MethyLight
T69	744	46	Female	IDC	Tissue	II	T2	N2	IIIA	Left	3		+	+	-	10%+	Luminal A	100	MethyLight
T70	733	47	Female	IDC	Tissue	III	T1	N1	IB	Right	1.3		+	+	-	40%+	Luminal B1	25.8368	MethyLight
T71	676	51	Female	IDC	Tissue	II	T4	N1	IIIB	Bilateral mammary glands	2.5		+	+	+	41%+	Luminal B2	99	MethyLight
T72		46	Female	IDC	Tissue	III	T1	N0	IA	Left	2		+	+	-	40%+	Luminal B1	45.5682	MethyLight
T73	722	37	Female	IDC	Tissue	II	T1	N0	IA	Right	1.2		+	+	+	20%+	Luminal B2	3.88727	MethyLight
T74	753	49	Female	IDC	Tissue	II	T1	N1	IIA	Right	1.8		+	+	-	25%+	Luminal B1	28.3201	MethyLight
T75	728	53	Female	IDC	Tissue	III	T2	N1	IIB	Left	3		+	+	-	40%+	Luminal B1	11.5127	MethyLight
T76		66	Female	IDC	Tissue	III	T1	N0	IA	Right	1.4		+	+	-	60%+	Luminal B1	61.255	MethyLight
T77	25	56	Female	IDC	Tissue	III	T1	N3	IIIC	Left	2		+	+	-	35%+	Luminal B1	31.458	MethyLight
T78		41	Female	IDC	Tissue	II	T2	N0	IIA	Left	2.3		+	+	-	15%+	Luminal A	25.621	MethyLight
T79	661	51	Female	IDC	Tissue	II	T3	N0	IIB	Right	5.5		-	-	+	10%+	Luminal B2	34.6301	MethyLight
T80	1186	41	Female	IDC	Tissue	II	T3	N3	IV	Right	6.7	Skin	+	+	-	10%+	Luminal A	49.6891	MethyLight
T81		53	Female	IDC	Tissue	III	T2	N2	IV	Left	4.6	Lung	-	-	+	70%+	HER2-enriched	8.13395	MethyLight
T82	589	56	Female	IDC	Tissue	II	T3	N3	IV	Left	7.8	LN, lung, bone	+	+	-	30%+	Luminal B1	62.9291	MethyLight
T83		44	Female	IDC	Tissue	II	T1	N0	IA	Left	1.3		+	+	-	60%+	Luminal B1	31.3036	MethyLight
T84	721	44	Female	IDC	Tissue	II	T2	N0	IIA	Right	4		+	+	-	10%+	Luminal A	81.4112	MethyLight
T85		54	Female	IDC	Tissue	II	T2	N0	IIA	Left	2.5		+	+	-	35%+	Luminal B1	16.3731	MethyLight
T86	510	45	Female	IDC	Tissue	III	T2	N1	IIB	Left	2.2		+	-	-	40%+	Luminal B1	70.6617	MethyLight
T87		35	Female	IDC	Tissue	II	T2	N2	IIIA	Left	2.2		+	+	-	25%+	Luminal B1	8.10693	MethyLight
T88	4900	56	Female	IDC	Tissue	II	T1	N3	IV	Right	0.7	Multiple metastases	+	+	-	5%+	Luminal A	2.7451	MethyLight
T89	1429	59	Female	IDC	Tissue	II	T2	N3	IV	Bilateral mammary glands	4.3	Left breast, right pleura, bone, lung	-	-	-	30%+	basal-like	1.96517	MethyLight
T90	844	55	Female	IDC	Tissue	III	T3	N3	IV	Right	8.9	Bone	+	-	-	30%+	Luminal B1	50.4071	MethyLight
T91	1056	58	Female	IDC	Tissue	III	T2	N3	IV	Right	2.8	Lung, brain	-	-	-	30%+	basal-like	24.7174	MethyLight
T92	365	32	Female	IDC	Tissue	III	T3	N3	IV	Right	8.1	Bone	+	+	+	50%+	Luminal B2	78.6054	MethyLight
T93	822	31	Female	MC	Tissue	I	T3	N1	IIIA	Left	9		+	+	+	5%+	Luminal B2	15.705	MethyLight
T94	711	39	Female	IDC	Tissue	III	T2	N1	IIB	Left	4.5		+	+	-	10%+	Luminal A	39.7906	MethyLight
T95	1502	40	Female	IDC	Tissue	II	T1	N3	IV	Right	1.8	Liver,bone, lung	+	-	-	40%+	Luminal B1	39.962	MethyLight
T96	785	42	Female	IDC	Tissue	II	T2	N0	IA	Left	3.5		+	+	+	10%+	Luminal B2	50.3652	MethyLight
T97		74	Female	IDC	Tissue	II	T2	N1	IIB	Left	2.5		+	+	-	10%+	Luminal A	44.1627	MethyLight
T98		61	Female	IDC	Tissue	III	T2	N0	IIA	Left	4.5		-	-	-	50%+	basal-like	26.6425	MethyLight
T99		63	Female	IDC	Tissue	II	T2	N0	IIA	Right	2.5		+	+	-	30%+	Luminal B1	49.7939	MethyLight
T100	752	35	Female	IDC	Tissue	III	T2	N3	IIIC	Right	3		+	+	-	60%+	Luminal B1	0.242601	MethyLight
T101	321	36	Female	IDC	Tissue	II	T1	N3	IV	Bilateral mammary glands	1.8	Bone	+	+	-	20%+	Luminal B1	11.7514	MethyLight
T102		52	Female	IDC	Tissue	II	T2	N1	IIB	Left	2.5		+	+	-	40%+	Luminal B1	54.8096	MethyLight
T103	780	39	Female	IDC	Tissue	III	T2	N2	IIIA	Right	2.6		+	+	-	10%+	Luminal A	41.8761	MethyLight
T104		46	Female	IDC	Tissue	II	T2	N0	IIA	Left	2.5		+	+	-	30%+	Luminal B1	100	MethyLight
T105		64	Female	IDC	Tissue	II	T2	N0	IIA	Right	2.5		-	-	+	20%+	HER2-enriched	0.867813	MethyLight
T106	662	67	Female	IDC	Tissue	III	T2	N2	IIIA	Left	2.2		+	+	-	65%+	Luminal B1	100	MethyLight
T107	751	67	Female	IDC	Tissue	III	T2	N1	IIB	Right	2.5		+	+	-	25%+	Luminal B1	100	MethyLight
T108	759	42	Female	IDC	Tissue	II	T2	N0	IIA	Left	2.5		+	+	-	15%+	Luminal A	25.6068	MethyLight
T109		48	Female	IDC	Tissue	III	T2	N1	IIB	Left	4		+	+	-	15%+	Luminal A	10.2842	MethyLight
T110	716	57	Female	IDC	Tissue	III	T2	N0	IIA	Right	3		+	+	-	60%+	Luminal B1	0.162145	MethyLight
T111		38	Female	IDC	Tissue	II	T2	N1	IIB	Left	5		+	+	-	30%+	Luminal B1	37.5634	MethyLight
T112	1645	42	Female	IDC	Tissue	II	T1	N3	IV	Right	1.5	Brain	+	+	-	20%+	Luminal B1	10.8766	MethyLight
T113		33	Female	IDC	Tissue	III	T2	N2	IIIA	Left	2.5		+	+	-	60%+	Luminal B1	11.5151	MethyLight
T114	2253	40	Female	IDC	Tissue	II	T3	N3	IV	Left	5.3	Thoracic and abdominal	+	+	-	20%+	Luminal B1	48.6159	MethyLight
T115	4350	64	Female	IDC	Tissue	III	T3	N3	IV	Right	5.5	Liver	+	+	-	25%+	Luminal B1	40.7169	MethyLight
T116		49	Female	IDC	Tissue	II	T2	N3	IV	Left	2.6	Liver	-	-	-	35%+	basal-like	33.1045	MethyLight
T117	1989	62	Female	IDC	Tissue	III	T1	N3	IV	Left	2	Chest wall	-	-	-	15%+	basal-like	28.4106	MethyLight
T118	623	55	Female	IDC	Tissue	II	T1	N1	IIA	Left	2		+	-	+	10%+	HER2-enriched	14.0311	MethyLight
T119	552	56	Female	IDC	Tissue	II	T1	N3	IV	Left	1	Multiple LN, lung and bone	+	+	-	10%+	Luminal A	10.8992	MethyLight
T120		51	Female	IDC	Tissue	III	T4	N3	IV	Right	1.8	Liver	+	+	-	40%+	Luminal B1	100	MethyLight
T121	444	53	Female	IDC	Tissue	II	T3	N3	IV	Left	5.4	Supraclavicular LN	+	+	-	25%+	Luminal B1	31.2971	MethyLight
T122	6677	61	Female	IDC	Tissue	II	T1	N3	IV	Left	1.5	Bone	+	-	-	10%+	Luminal A	1.88079e-35	MethyLight
T123	0	61	Female	IDC	Tissue	II	T1	N3	IV	Right	1.2	Skin	-	+	-	15%+	Luminal A	18.3379	MethyLight
T124		48	Female	IDC	Tissue	II	T2	N3	IIIC	Left	2.3		+	+	-	20%+	Luminal B1	20.8801	MethyLight
T125	599	59	Female	IDC	Tissue	II	T2	N2	IIIB	Right	2.5		+	+	-	25%+	Luminal B1	78.252	MethyLight
T126		60	Female	IDC	Tissue	II	T1	N0	IA	Right	1.2		-	-	-	35%+	basal-like	5.47347	MethyLight
T127	561	40	Female	IDC	Tissue	II	T1	N0	IIA	Left	1.5		+	+	-	20%+	Luminal B1	15.7377	MethyLight
T128	716	35	Female	MC	Tissue	III	T2	N0	IIA	Left	2.2		+	+	-	20%+	Luminal B1	48.626	MethyLight
T129		52	Female	IDC	Tissue	III	T2	N1	IIB	Right	3		-	-	+	30%+	HER2-enriched	87.2786	MethyLight
T130	140	61	Female	IDC	Tissue	II	T2	N0	IIA	Left	3.1		+	-	+	30%+	Luminal B2	45.3901	MethyLight
T131	743	54	Female	IDC	Tissue	II	T2	N2	IIIB	Left	3.5		+	+	+	35%+	Luminal B2	27.5916	MethyLight
T132		49	Female	IDC	Tissue	III	T2	N1	II	Left	2.3		-	-	+	70%+	HER2-enriched	23.8341	MethyLight
T133		38	Female	IDC	Tissue	III	T2	N2	IIIA	Left	3		+	+	+	60%+	Luminal B2	28.446	MethyLight
T134	658	53	Female	IDC	Tissue	III	T1	N0	I	Left	2		+	-	-	35%+	Luminal B1	29.8355	MethyLight
T135	316	53	Female	IDC	Tissue	II	T2	N2	IIIA	Left	3.5		+	-	+	30%+	Luminal B2	18.1457	MethyLight
T136	1838	65	Female	IDC	Tissue	II	T3	N3	IV	Right	5.2	Left cervical lymph node	+	+	-	30%+	Luminal B1	47.8735	MethyLight
T137	654	53	Female	IDC	Tissue	II	T1	N1	II	Right	1.5		+	+	-	10%+	Luminal A	28.9714	MethyLight
T138	566	42	Female	IDC	Tissue	II	T2	N1	IIB	Left	5		+	-	+	1%+	Luminal B2	6.04338	MethyLight
T139	760	57	Female	IDC	Tissue	II	T1	N1	II	Left	1.8		+	+	-	30%+	Luminal B1	36.6351	MethyLight
T140	679	44	Female	IDC	Tissue	III	T2	N0	IA	Right	2.3		+	+	+	60%+	Luminal B2	25.4935	MethyLight
T141	717	49	Female	IDC	Tissue	III	T3	N3	IIIC	Left	6		-	+	+	40%+	Luminal B2	32.4435	MethyLight
T142	751	51	Female	IDC	Tissue	III	T2	N0	IIA	Left	3		-	-	+	60%+	HER2-enriched	15.8538	MethyLight
T143	0	71	Female	IDC	Tissue	III	T2	N3	IV	Left	3.5	Chest wall	+	-	+	30%+	Luminal B2	15.7236	MethyLight
T144	689	53	Female	IDC	Tissue	II	T1	N0	IA	Right	1.5		-	-	+	20%+	HER2-enriched	11.4237	MethyLight
T145		31	Female	IDC	Tissue	II	T1	N3	IV	Right	1.5	Brain	+	-	-	40%+	Luminal B1	13.5006	MethyLight
T146		54	Female	IDC	Tissue	I	T1	N1	IIB	Left	2		+	-	+	10%+	Luminal B2	16.6824	MethyLight
T147	383	49	Female	ILC	Tissue	II	T2	N3	IIIC	Right	2.5		-	-	+	30%+	HER2-enriched	8.9405	MethyLight
T148	1610	63	Female	IDC	Tissue	II	T2	N1	IIB	Left	3		+	-	+	40%+	Luminal B2	42.7679	MethyLight
T149	1590	58	Female	IDC	Tissue	III	T1	N1	IIA	Right	1.7		-	-	+	80%+	HER2-enriched	1.13261	MethyLight
T150	1600	49	Female	IDC	Tissue	I	T1	N0	IA	Right	1.5		+	-	-	热点区10%+	Luminal A	11.201	MethyLight
T151	1568	49	Female	IDC	Tissue	III	T2	N1	IIB	Right	4		-	-	+	0.7	HER2-enriched	26.6406	MethyLight
T152		62	Female	IDC	Tissue	II	T2	N2	IIIA	Left	3		+	-	+	40%+	Luminal B2	48.4141	MethyLight
T153		57	Female	DCIS	Tissue	I	T3	N0	IA	Right	5.5		-	-	+	10%+	HER2-enriched	8.96843	MethyLight
T154	133	27	Female	IDC	Tissue	III	T3	N0	IIB	Left	6		-	-	-	90%+	basal-like	20.7301	MethyLight
T155		57	Female	IDC	Tissue	III	T1	N1	IIA	Right	1.3		+	+	+	35%+	Luminal B2	0.199665	MethyLight
T156	1212	32	Female	IDC	Tissue	III	T2	N3	IV	Right	2.3	Lung	-	-	-	40%+	basal-like	0.37246	MethyLight
T157	1089	48	Female	IDC	Tissue	II	T2	N2	IV	Left	3.2	Supraclavicular LN	-	-	-	35%+	basal-like	24.3552	MethyLight
T158		32	Female	DCIS	Tissue	II	T1	N1	IIA	Right	1.8		-	-	+	15%+	HER2-enriched	18.652	MethyLight
T159		60	Female	IDC	Tissue	III	T2	N1	IIB	Left	3		-	-	+	70%+	HER2-enriched	16.7856	MethyLight
T160		43	Female	IDC	Tissue	II	T2	N1	IIB	Left	2.1		+	+	+	0.05	Luminal B2	30.3233	MethyLight
T161	792	50	Female	IDC	Tissue	II	T2	N2	IIIA	Right	2.8		-	-	+	0.3	HER2-enriched	21.2421	MethyLight
T162	780	56	Female	IDC	Tissue	III	T2	N0	IIA	Right	3.8		+	+	+	0.6	Luminal B2	23.0015	MethyLight
T163		62	Female	DCIS	Tissue	I	T2	N0	IIA	Left	4.5		-	-	+	0.3	HER2-enriched	27.159	MethyLight
T164	224	67	Female	IDC	Tissue	III	T1	N3	IV	Left	1.5	Skin	-	-	-	0.9	basal-like	43.5758	MethyLight
T165	748	57	Female	IDC	Tissue	III	T2	N0	IIA	Left	2.2		-	-	+	0.7	HER2-enriched	11.0675	MethyLight
T166	722	69	Female	IDC	Tissue	III	T3	N3	IIIC	Right	6		-	-	+	50%+	HER2-enriched	33.8846	MethyLight
T167		40	Female	IDC	Tissue	II	T2	N1	IIB	Left	3.5		+	+	+	30%+	Luminal B2	92.4087	MethyLight
T168		50	Female	IDC	Tissue	III	T1	N3	IIIC	Right	2		+	-	+	30%+	Luminal B2	43.7838	MethyLight
T169	1313	53	Female	IDC	Tissue	II	T2	N3	IIIC	Right	2.5		+	+	+	30%+	Luminal B2	37.5634	MethyLight
T170	1677	50	Female	IDC	Tissue	III	T2	N1	IIB	Right	3		+	-	+	70%+	Luminal B2	19.3862	MethyLight
T171		49	Female	IDC	Tissue	III	T2	N1	IIB	Left	2.6		-	-	-	90%+	basal-like	10.1609	MethyLight
T172	223	41	Female	IDC	Tissue	III	T2	N3	IV	Right	4	Bone	-	-	-	70%+	basal-like	0.227282	MethyLight
T173	1149	62	Female	IDC	Tissue	III	T2	N1	IIB	Left	2.2		+	+	+	35%+	Luminal B2	1.78022	MethyLight
T174	934	36	Female	IDC	Tissue	II	T1	N1	IIA	Left	1.8		-	-	-	60%+	basal-like	0.000699958	MethyLight
T175	1507	40	Female	IDC	Tissue	III	T3	N3	IV	Left	6.8	Liver,bone, lung	+	-	-	40%+	Luminal B1	71.7326	MethyLight
T176	262	25	Female	IDC	Tissue	II	T3	N3	IV	Right	5.5	Bone	+	-	-	5%+	Luminal A	50.2084	MethyLight
T177	654	35	Female	IDC	Tissue	III	T1	N3	IV	Right	1.2	Liver,bone	+	+	-	40%+	Luminal B1	0.00124681	MethyLight
T178	935	61	Female	IDC	Tissue	I	T3	N3	IV	Right	10	Liver	+	+	-	30%+	Luminal B1	4.70585	MethyLight
T179	679	50	Female	IDC	Tissue	III	T2	N1	IIA	Right	2.5		-	-	-	热点区30%，平均5%	basal-like	38.5366	MethyLight
T180	658	58	Female	IDC	Tissue	III	T1	N0	IA	Left	1.5		-	-	-	0.6	basal-like	40.2176	MethyLight
T181		35	Female	IDC	Tissue	II	T1	N3	IIIC	Right	1.5		-	-	-	0.6	basal-like	2.0742	MethyLight
T182	788	38	Female	IDC	Tissue	III	T2	N0	IIA	Left	2.3		-	-	-	60%+	basal-like	26.1684	MethyLight
T183	1825	39	Female	IDC	Tissue	II	T1	N1	IIB	Right	2		+	+	-	20%+	Luminal B1	80.4353	MethyLight
T184	1443	73	Female	IDC	Tissue	III	T2	N0	IIA	Right	3		+	+	-	20%+	Luminal B1	100	MethyLight
T185	1825	44	Female	IDC	Tissue	II	T2	N2	IIIA	Left	3		+	+	-	20%+	Luminal B1	3.36908	MethyLight
T186	1973	37	Female	IDC	Tissue	II	T3	N1	IIIA	Right	8.5		+	+	+	30%+	Luminal B2	100	MethyLight
T187	1825	53	Female	IDC	Tissue	III	T2	N0	IIA	Right	2.5		+	-	-	20%+	Luminal B1	58.6255	MethyLight
T188	2125	75	Female	IDC	Tissue	II	T2	N0	IIA	Right	2.3		+	+	-	20%+	Luminal B1	100	MethyLight
T189	1825	45	Female	IDC	Tissue	II	T2	N1	IIB	Right	4		+	+	+	20%+	Luminal B2	100	MethyLight
T190	1507	39	Female	IDC	Tissue	III	T3	N3	IIIC	Left	5.5		+	+	-	20%+	Luminal B1	79.3444	MethyLight
T191	498	63	Female	IDC	Tissue	II	T3	N0	IIB	Left	5.5		+	+	-	30%+	Luminal B1	100	MethyLight
T192	1567	46	Female	IDC	Tissue	II	T3	N3	IIIC	Right	5.2		+	-	-	30%+	Luminal B1	76.9344	MethyLight
T193		41	Female	IDC	Tissue	II	T3	N2	III	Right	5.5		+	+	-	30%+	Luminal B1	91.567	MethyLight
T194	1738	45	Female	IDC	Tissue	III	T3	N2	IIIA	Left	5		+	+	-	50%+	Luminal B1	44.0618	MethyLight
T195	544	55	Female	IDC	Tissue	II	T2	N1	IIB	Left	3		+	+	-	20%+	Luminal B1	100	MethyLight
T196	661	30	Female	IDC	Tissue	III	T2	N1	IIA	Right	4.5		+	+	+	70%+	Luminal B2	65.5742	MethyLight
T197	1734	49	Female	IDC	Tissue	II	T2	N1	IIB	Left	2.8		+	-	-	30%+	Luminal B1	100	MethyLight
T198		65	Female	IDC	Tissue	II	T2	N3	IIIC	Left	4		-	-	+	20%+	HER2-enriched	100	MethyLight
T199		54	Female	IDC	Tissue	II	T1	N3	IIIC	Left	1.5		+	+	-	25%+	Luminal B1	100	MethyLight
T200	369	35	Female	IDC	Tissue	III	T2	N2	IIIA	Right	3		+	+	-	85%+	Luminal B1	91.567	MethyLight
T201		50	Female	IDC	Tissue	III	T2	N1	IIB	Right	3		+	+	+	70%+	Luminal B2	54.9503	MethyLight
T202	372	56	Female	IDC	Tissue	III	T2	N2	IIIA	Right	3.5		+	+	+	80%+	Luminal B2	32.5584	MethyLight
T203	1118	49	Female	IDC	Tissue	III	T2	N1	IIB	Left	2.6		-	-	-	90%+	basal-like	62.9728	MethyLight
T204	2613	42	Female	IDC	Tissue	III	T2	N1	IIB	Right	5		+	+	-	70%+	Luminal B1	9.28165e-08	MethyLight
T205	1825	47	Female	IDC	Tissue	II	T2	N3	IIIC	Left	4		+	+	-	20%+	Luminal B1	2.61539e-06	MethyLight
T206	1215	72	Female	IDC	Tissue	III	T2	N1	IIB	Left	2.5		-	-	+	50%+	HER2-enriched	54.6768	MethyLight
T207	1886	52	Female	IDC	Tissue	II	T2	N1	IIB	Right	3.2		-	-	+	15%+	HER2-enriched	6.54916e-09	MethyLight
T208	1479	60	Female	IDC	Tissue	II	T1	N1	IIB	Left	2		+	-	-	30%+	Luminal B1	39.6062	MethyLight
T209	1825	57	Female	IDC	Tissue	II	T2	N1	IIB	Left	3		+	-	+	20%+	Luminal B2	28.3594	MethyLight
T210	1048	26	Female	IDC	Tissue	II	T1	N0	I	Right	2		+	+	-	10%+	Luminal A	36.1082	MethyLight
T211	1404	50	Female	IDC	Tissue	II	T1	N1	IIA	Right	1.8		+	+	-	5%+	Luminal A	68.3352	MethyLight
T212	1825	29	Female	IDC	Tissue	II	T2	N1	IIB	Left	4.5		-	-	-	20%+	basal-like	0.598016	MethyLight
T213	1825	48	Female	IDC	Tissue	III	T2	N1	IIB	Left	4		+	+	-	40%+	Luminal B1	12.3373	MethyLight
T214	1310	51	Female	IDC	Tissue	III	T1	N1	IIA	Right	2		-	-	+	50%+	HER2-enriched	37.3324	MethyLight
T215		50	Female	IDC	Tissue	III	T2	N3	IIIC	Left	2.7		+	+	-	40%+	Luminal B1	24.3434	MethyLight
T216	1345	37	Female	IDC	Tissue	III	T1	N1	IIA	Left	2		+	+	-	70%+	Luminal B1	28.6658	MethyLight
T217		51	Female	IDC	Tissue	III	T2	N1	IIB	Left	2.5		+	-	-	15%+	Luminal A	51.4734	MethyLight
T218	1120	40	Female	IDC	Tissue	III	T2	N3	IIIC	Right	3.5		+	+	-	30%+	Luminal B1	59.3163	MethyLight
T219	442	47	Female	IDC	Tissue	III	T2	N2	IIIA	Left	4.5		+	+	+	85%+	Luminal B2	37.4179	MethyLight
T220	1583	60	Female	IDC	Tissue	II	T3	N3	IIIC	Left	8.5		+	+	-	25%+	Luminal B1	2.92434e-09	MethyLight
S-N1		25	Male	Normal	Serum	null	null	null	null	-								4.70351e-10	MethyLight	Undetected	Undetected	Undetected	Undetected
S-N2		35	Male	Normal	Serum	null	null	null	null	-								2.64044e-08	MethyLight	Negative	Negative	Negative	Negative
S-N3		35	Female	Normal	Serum	null	null	null	null	-								4.22107e-09	MethyLight	Undetected	Undetected	Undetected	Undetected
S-N4		33	Female	Normal	Serum	null	null	null	null	-								9.80222e-09	MethyLight	Undetected	Undetected	Undetected	Undetected
S-N5		52	Male	Normal	Serum	null	null	null	null	-								0.0638113	MethyLight	Negative	Negative	Negative	Negative
S-N6		64	Male	Normal	Serum	null	null	null	null	-								3.0727e-09	MethyLight	Negative	Negative	Negative	Negative
S-N7		65	Female	Normal	Serum	null	null	null	null	-								3.00307e-10	MethyLight	Negative	Negative	Negative	Negative
S-N8		55	Male	Normal	Serum	null	null	null	null	-								9.45277e-10	MethyLight	Negative	positive	Negative	Negative
S-N9		39	Male	Normal	Serum	null	null	null	null	-								5.51453e-10	MethyLight	Negative	Negative	Negative	Negative
S-N10		28	Female	Normal	Serum	null	null	null	null	-								6.35948e-09	MethyLight	Negative	Negative	Negative	Negative
S-N11		30	Female	Normal	Serum	null	null	null	null	-								5.03865e-10	MethyLight	Negative	Negative	Negative	Negative
S-N12		64	Male	Normal	Serum	null	null	null	null	-								0.919458	MethyLight	Undetected	Undetected	Undetected	Undetected
S-N13		45	Female	Normal	Serum	null	null	null	null	-								3.19305e-10	MethyLight	Undetected	Undetected	Undetected	Undetected
S-N14		24	Male	Normal	Serum	null	null	null	null	-								8.91731e-09	MethyLight	Undetected	Undetected	Undetected	Undetected
S-N15		30	Female	Normal	Serum	null	null	null	null	-								1.32325e-08	MethyLight	Undetected	Undetected	Undetected	Undetected
S-N16		57	Female	Normal	Serum	null	null	null	null	-								1.19415e-08	MethyLight	Undetected	Undetected	Undetected	Undetected
S-N17		31	Female	Normal	Serum	null	null	null	null	-								1.4902e-09	MethyLight	Undetected	Undetected	Undetected	Undetected
S-N18		50	Female	Normal	Serum	null	null	null	null	-								0.0425309	MethyLight	Undetected	Undetected	Undetected	Undetected
S-N19		62	Female	Normal	Serum	null	null	null	null	-								4.66914	MethyLight	Undetected	Undetected	Undetected	Undetected
S-N20		31	Female	Normal	Serum	null	null	null	null	-								7.50842e-09	MethyLight	Undetected	Undetected	Undetected	Undetected
S-N21		30	Female	Normal	Serum	null	null	null	null	-								5.32447e-10	MethyLight	Undetected	Undetected	Undetected	Undetected
S-N22		24	Female	Normal	Serum	null	null	null	null	-								1.52889e-08	MethyLight	Undetected	Undetected	Undetected	Undetected
S-N23		20	Female	FBA	Serum	null	null	null	null	Right								4.56919e-10	MethyLight	Negative	Negative	Negative	Negative
S-N24		24	Female	Normal	Serum	null	null	null	null	-								2.91927e-09	MethyLight	Undetected	Undetected	Undetected	Undetected
S-N25		24	Female	Normal	Serum	null	null	null	null	-								2.13866e-09	MethyLight	Undetected	Undetected	Undetected	Undetected
S-N26		48	Male	Normal	Serum	null	null	null	null	-								5.87601e-10	MethyLight	Undetected	Undetected	Undetected	Undetected
S-N27		36	Female	FBA	Serum	null	null	null	null	Left								0.0282199	MethyLight	Undetected	Undetected	Undetected	Undetected
S-N28		43	Female	FBA	Serum	null	null	null	null	Right								3.09987e-09	MethyLight	Negative	Negative	Negative	Negative
S-N29		30	Female	Normal	Serum	null	null	null	null	-								3.44406e-09	MethyLight	Undetected	Undetected	Undetected	Undetected
S-N30		28	Female	FBA	Serum	null	null	null	null	Left								1.94573e-09	MethyLight	Undetected	Undetected	Undetected	Undetected
S-N31		47	Female	FBA	Serum	null	null	null	null	Left								3.96167e-09	MethyLight	positive	Negative	Negative	Negative
S-N32		39	Female	FBA	Serum	null	null	null	null	Left								5.50411e-09	MethyLight	Negative	Negative	Negative	Negative
S-N33		25	Female	FBA	Serum	null	null	null	null	Left								1.60601e-08	MethyLight	Negative	Negative	Negative	Negative
S-N34		39	Female	FBA	Serum	null	null	null	null	Left								5.19531e-09	MethyLight	Negative	Negative	Negative	Negative
S-N35		35	Female	Normal	Serum	null	null	null	null	-								2.30272e-10	MethyLight	Negative	Negative	Negative	Negative
S-N36		34	Female	Normal	Serum	null	null	null	null	-								0.0997151	MethyLight	Negative	Negative	Negative	Negative
S-N37		59	Female	FBA	Serum	null	null	null	null	Left								5.15442e-09	MethyLight	Negative	Negative	Negative	Negative
S-N38		25	Female	Normal	Serum	null	null	null	null	-								8.30015e-10	MethyLight	Undetected	Undetected	Undetected	Undetected
S-N39		32	Female	Normal	Serum	null	null	null	null	-								1.98523e-09	MethyLight	Undetected	Undetected	Undetected	Undetected
S-N40		26	Male	Normal	Serum	null	null	null	null	-								0.251853	MethyLight	Undetected	Undetected	Undetected	Undetected
S-N41		45	Female	FBA	Serum	null	null	null	null	Left								1.84345e-09	MethyLight	Negative	Negative	Negative	Negative
S-N42		37	Female	FBA	Serum	null	null	null	null	Left								6.19073e-09	MethyLight	Undetected	Undetected	Undetected	Undetected
S-N43		28	Female	FBA	Serum	null	null	null	null	Right								5.99811e-09	MethyLight	Undetected	Undetected	Undetected	Undetected
S-N44		56	Female	FBA	Serum	null	null	null	null	Left								5.74581e-09	MethyLight	Undetected	Undetected	Undetected	Undetected
S-N45		33	Female	FBA	Serum	null	null	null	null	Right								1.90436e-09	MethyLight	Negative	Negative	Negative	Negative
S-N46		28	Female	FBA	Serum	null	null	null	null	Left								1.44975e-09	MethyLight	Negative	Negative	Negative	Negative
S-N47		32	Female	FBA	Serum	null	null	null	null	Right								2.24904e-09	MethyLight	Negative	Negative	Negative	Negative
S-N48		47	Female	FBA	Serum	null	null	null	null	Right								2.94774e-09	MethyLight	Negative	Negative	Negative	Negative
S-N49		35	Female	FBA	Serum	null	null	null	null	Left								1.28905e-09	MethyLight	Negative	Negative	Negative	Negative
S-N50		31	Female	FBA	Serum	null	null	null	null	Left								0.226417	MethyLight	Negative	Negative	Negative	Negative
S-N51		48	Female	FBA	Serum	null	null	null	null	Left								0.883411	MethyLight	Negative	Negative	Negative	Negative
S-N52		46	Female	FBA	Serum	null	null	null	null	Left								8.50499e-09	MethyLight	Negative	Negative	Negative	Negative
S-N53		19	Female	FBA	Serum	null	null	null	null	Right								1.42354e-08	MethyLight	Negative	Negative	Negative	Negative
S-N54		27	Female	FBA	Serum	null	null	null	null	Right								8.31611e-09	MethyLight	Undetected	Undetected	Undetected	Undetected
S-N55		32	Female	FBA	Serum	null	null	null	null	Right								3.27231e-09	MethyLight	Undetected	Undetected	Undetected	Undetected
S-N56		38	Female	FBA	Serum	null	null	null	null	Left								2.07284e-09	MethyLight	Negative	Negative	Negative	Negative
S-N57		57	Female	FBA	Serum	null	null	null	null	Left								3.41624e-09	MethyLight	Negative	Negative	Negative	Negative
S-N58		40	Female	FBA	Serum	null	null	null	null	Left								1.70749e-08	MethyLight	Undetected	Undetected	Undetected	Undetected
S-N59		26	Female	FBA	Serum	null	null	null	null	Right								5.21371e-09	MethyLight	Negative	Negative	Negative	Negative
S-N60		67	Female	FBA	Serum	null	null	null	null	Right								2.99303e-09	MethyLight	Negative	positive	Negative	Negative
S-N61		37	Female	FBA	Serum	null	null	null	null	Right								6.09197e-09	MethyLight	Negative	Negative	Negative	Negative
S-N62		57	Female	FBA	Serum	null	null	null	null	Left								6.91347e-09	MethyLight	Negative	Negative	Negative	Negative
S-N63		43	Female	FBA	Serum	null	null	null	null	Left								6.4496e-09	MethyLight	Negative	positive	Negative	Negative
S-N64		30	Female	FBA	Serum	null	null	null	null	Left								6.36345e-09	MethyLight	Undetected	Undetected	Undetected	Undetected
S-N65		33	Female	FBA	Serum	null	null	null	null	Right								1.07169e-08	MethyLight	Negative	Negative	Negative	Negative
S-N66		30	Female	FBA	Serum	null	null	null	null	Right								0.208375	MethyLight	Undetected	Undetected	Undetected	Undetected
S-N67		58	Female	FBA	Serum	null	null	null	null	Left								0.0402423	MethyLight	Negative	Negative	Negative	Negative
S-N68		39	Female	FBA	Serum	null	null	null	null	Right								5.54508e-09	MethyLight	Undetected	Undetected	Undetected	Undetected
S-T1		73	Female	IDC	Serum	III	T2	N1	IIB	Right	4		+	+	+	15%+	Luminal B2	0.0189975	MethyLight	Negative	positive	Negative	positive
S-T2		53	Female	IDC	Serum	III	T2	N3	IV	Bilateral mammary glands	2.5	Supraclavicular LN	-	-	-	60%+	basal-like	2.00793e-09	MethyLight	positive	Negative	Negative	Negative
S-T3		50	Female	IDC	Serum	II	T2	N0	IIA	Right	2.5		+	+	-	30%+	Luminal B1	5.45522e-10	MethyLight	Negative	Negative	Negative	Negative
S-T4		45	Female	IDC	Serum	II	T2	N2	IIIA	Left	2.6		-	-	-	40%+	basal-like	0.0833402	MethyLight	Negative	Negative	Negative	Negative
S-T5		51	Female	DCIS	Serum	I	T1	N0	IA	Right	1.5cm		+	+	-	10%+	Luminal A	0.345524	MethyLight	Negative	Negative	Negative	Negative
S-T6		48	Female	IDC	Serum	I	T1	N0	I	Right	1		+	-	+	15%+	Luminal B2	9.1	MethyLight	Negative	Negative	Negative	positive
S-T7		35	Female	IDC	Serum	III	T1	N3	IIIC	Right	2		-	+	+	50%+	Luminal B2	0.749581	MethyLight	positive	Negative	Negative	Negative
S-T8		41	Female	IDC	Serum	III	T2	N0	IIA	Left	2.3		-	-	+	60%+	Luminal B2	3.42	MethyLight	Negative	Negative	Negative	positive
S-T9		56	Female	IDC	Serum	II	T2	N0	IIA	Left	4.7		+	+	-	25%+	Luminal B1	0.230551	MethyLight	Negative	Negative	Negative	Negative
S-T10		58	Female	IDC	Serum	I	T2	N3	IV	Right	4.2	Bone, lung, spleen, adrenal glands	-	-	-	80%+	basal-like	0.12	MethyLight	Negative	Negative	positive	Negative
S-T11		65	Female	IDC	Serum	II	T1	N2	IV	Left	2	Skin, Muscle, mediastinal LN	+	+	-	15%+	Luminal A	8.91019	MethyLight	positive	Negative	Negative	Negative
S-T12		31	Female	IDC	Serum	III	T3	N3	IV	Left	5.6	Liver	-	-	+	50%+	HER2-enriched	22.3	MethyLight	Negative	Negative	positive	positive
S-T13		47	Female	IDC	Serum	III	T2	N0	IIA	Right	4.5		-	-	+	70%+	HER2-enriched	2.15653e-09	MethyLight	Negative	Negative	positive	Negative
S-T14		52	Female	IDC	Serum	II	T2	N1	IIB	Right	2.9		+	+	+	40%+	Luminal B2	0.366213	MethyLight	Negative	Negative	Negative	Negative
S-T15		63	Female	IDC	Serum	III	T1	N1	IIA	Right	2		-	-	-	30%+	basal-like	1.85743e-09	MethyLight	Negative	Negative	Negative	Negative
S-T16		51	Female	IDC	Serum	III	T1	N0	IA	Right	1.5		-	-	-	40%+	basal-like	1.9228e-09	MethyLight	Negative	Negative	Negative	Negative
S-T17		40	Female	IDC	Serum	III	T3	N1	IIIB	Right	12.5		-	-	+	70%+	HER2-enriched	38.9	MethyLight	positive	Negative	Negative	Negative
S-T18		45	Female	IDC	Serum	I	T1	N3	IV	Left	1.5	Lung	-	-	+	85%+	HER2-enriched	1.22846	MethyLight	Negative	Negative	Negative	Negative
S-T19		38	Female	IDC	Serum	II	T1	N0	IA	Right	2		+	+	-	3%+	Luminal A	5.26893e-09	MethyLight	Negative	Negative	Negative	Negative
S-T20		43	Female	IDC	Serum	I	T1	N0	IA	Left	1.5		+	+	-	5%+	Luminal A	2.34406e-09	MethyLight	Negative	Negative	Negative	Negative
S-T21		47	Female	IDC	Serum	III	T2	N3	IIIC	Right	4		-	-	+	20%+	HER2-enriched	0.947276	MethyLight	Negative	Negative	Negative	Negative
S-T22		54	Female	IDC	Serum	III	T1	N0	IIA	Right	2		+	+	-	30%+	Luminal B1	0.174676	MethyLight	Negative	Negative	Negative	Negative
S-T23		51	Female	DCIS	Serum	I	T1	N0	IA	Right	1		-	-	-	10%+	basal-like	7.30729e-10	MethyLight	Negative	Negative	Negative	Negative
S-T24		53	Female	IDC	Serum	III	T2	N2	IV	Left	2.3	Liver	-	-	+	85%+	HER2-enriched	18.2812	MethyLight	Negative	Negative	positive	-
S-T25		36	Female	IDC	Serum	III	T2	N0	IIA	Left	3.5		-	-	-	30%+	basal-like	0.13	MethyLight	Negative	Negative	Negative	Negative
S-T26		47	Female	IDC	Serum	I	T1	N0	IIA	Right	2		+	+	-	40%+	Luminal B1	8.55315	MethyLight	Negative	Negative	Negative	Negative
S-T27		37	Female	IDC	Serum	III	T1	N1	IIB	Left	2		+	+	+	60%+	Luminal B2	22.12	MethyLight	Negative	positive	Negative	Negative
S-T28		34	Female	ILC	Serum	I	T3	N0	IIB	Right	6		-	-	-	60%+	basal-like	2.28962e-09	MethyLight	Negative	Negative	Negative	Negative
S-T29		41	Female	IDC	Serum	II	T3	N3	IV	Right	6	Liver	+	+	-	20%+	Luminal B1	11.81	MethyLight	Undetected	Undetected	Undetected	Undetected
S-T30		31	Female	IDC	Serum	III	T2	N1	IIB	Left	2.5		+	+	+	60%+	Luminal B2	5.02704e-09	MethyLight	Negative	Negative	positive	Negative
S-T31		57	Female	IDC	Serum	II	T1	N0	IIA	Left	2.1		+	+	-	10%+	Luminal A	2.72576	MethyLight	Undetected	Undetected	Undetected	Undetected
S-T32		59	Female	IDC	Serum	III	T2	N2	IIIA	Left	4		-	-	-	80%+	basal-like	3.15165e-09	MethyLight	Negative	Negative	positive	Negative
S-T33		53	Female	IDC	Serum	II	T2	N1	IIB	Left	3		+	+	+	50%+	Luminal B2	7.98	MethyLight	Negative	Negative	Negative	Negative
S-T34		68	Female	IDC	Serum	II	T2	N0	IIA	Right	3		+	+	-	35%+	Luminal B1	0.149618	MethyLight	positive	Negative	Negative	Negative
S-T35		52	Female	IDC	Serum	II	T1	N0	IA	Left	1.8		+	+	-	1%+	Luminal A	0.116158	MethyLight	Negative	Negative	Negative	Negative
S-T36		49	Female	IDC	Serum	I	T1	N0	IA	Left	1.2		+	+	-	10%+	Luminal A	1.14521e-09	MethyLight	Negative	positive	Negative	Negative
S-T37		55	Female	IDC	Serum	III	T2	N2	IIIA	Left	2.5		+	-	-	20%+	Luminal B1	6.51	MethyLight	positive	Negative	Negative	Negative
S-T38		54	Female	IDC	Serum	II	T1	N2	IIIA	Right	1.8		+	-	+	40%+	Luminal B2	0.258826	MethyLight	Negative	Negative	Negative	Negative
S-T39		44	Female	IDC	Serum	III	T1	N2	IV	Left	2	Lung	+	+	+	20%+	Luminal B2	0.910579	MethyLight	Negative	Negative	Negative	Negative
S-T40		40	Female	IDC	Serum	I	T1	N0	IA	Right	1		+	+	-	5%+	Luminal A	4.31933e-09	MethyLight	Negative	Negative	Negative	Negative
S-T41		57	Female	IDC	Serum	III	T1	N0	IIA	Right	2		-	-	+	20%+	HER2-enriched	9.39445e-09	MethyLight	Negative	Negative	Negative	Negative
S-T42		54	Female	IDC	Serum	III	T2	N1	IIB	Right	2.5		+	+	+	35%+	Luminal B2	0.506964	MethyLight	Negative	Negative	Negative	Negative
S-T43		68	Female	IDC	Serum	II	T2	N0	IIA	Right	3		+	+	-	35%+	Luminal B1	5.29382e-09	MethyLight	positive	Negative	Negative	Negative
S-T44		49	Female	IDC	Serum	II	T2	N0	IIA	Left	2.5		-	-	+	50%+	HER2-enriched	0.740492	MethyLight	Negative	Negative	Negative	Negative
S-T45		70	Female	IDC	Serum	III	T2	N2	IIIA	Right	4		-	-	+	40%+	HER2-enriched	3.44321	MethyLight	Undetected	Undetected	Undetected	Undetected
S-T46		56	Female	IDC	Serum	III	T2	N3	IV	Right	5	Lung	-	-	+	60%+	HER2-enriched	30.9519	MethyLight	Negative	Negative	Negative	positive
S-T47		63	Female	IDC	Serum	III	T2	N0	IIA	Left	2.8		+	-	-	20%+	Luminal A	0.125204	MethyLight	Negative	Negative	Negative	Negative
S-T48		43	Female	IDC	Serum	II	T2	N0	IIA	Right	3.5		+	+	-	8%+	Luminal A	4.05038	MethyLight	positive	positive	Negative	Negative
S-T49		32	Female	IDC	Serum	III	T2	N0	IIA	Left	2.5		+	+	+	50%+	Luminal B2	8.83076e-10	MethyLight	Undetected	Undetected	Undetected	Undetected
S-T50		52	Female	IDC	Serum	III	T2	N1	IIB	Right	3		-	-	-	70%+	basal-like	0.117437	MethyLight	Negative	Negative	Negative	Negative
S-T51		54	Female	IDC	Serum	II	T1	N2	IIIA	Right	1.8		+	-	+	40%+	Luminal B2	12.2	MethyLight	Negative	Negative	Negative	Negative
S-T52		46	Female	IDC	Serum	II	T2	N0	IIA	Left	2.7		+	+	-	30%+	Luminal B1	22.13	MethyLight	Negative	Negative	Negative	Negative
S-T53		60	Female	IDC	Serum	II	T1	N0	IA	Left	1.5		+	+	+	10%+	Luminal B2	5.19793e-10	MethyLight	Negative	Negative	Negative	Negative
S-T54		56	Female	IDC	Serum	II	T2	N0	IIA	Left	3.2		+	-	-	20%+	Luminal A	0.27941	MethyLight	Negative	Negative	Negative	Negative
S-T55		39	Female	IDC	Serum	II	T1	N1	IIA	Right	2		-	-	-	70%+	basal-like	5.21913e-09	MethyLight	Negative	Negative	Negative	Negative
S-T56		40	Female	IDC	Serum	II	T2	N0	IIA	Right	2.8		+	+	-	40%+	Luminal B1	4.59291e-09	MethyLight	Negative	Negative	Negative	Negative
S-T57		62	Female	IDC	Serum	III	T3	N3	IV	Left	5.4	Lung	-	-	-	90%+	basal-like	0.041132	MethyLight	positive	Negative	Negative	Negative
S-T58		49	Female	IDC	Serum	III	T1	N0	IA	Left	1.6		+	+	-	10%+	Luminal A	3.55761e-09	MethyLight	Negative	Negative	Negative	Negative
S-T59		65	Female	IDC	Serum	II	T2	N1	IIB	Right	2.3		+	+	-	10%+	Luminal A	3.07228e-09	MethyLight	positive	Negative	Negative	Negative
S-T60		49	Female	IDC	Serum	II	T3	N2	IIIA	Right	8.1		+	+	-	30%+	Luminal B1	11.6573	MethyLight	positive	Negative	Negative	Negative
S-T61		40	Female	DCIS	Serum	I	T1	N0	IA	Right	0.5		+	+	-	4%+	Luminal A	3.11754e-09	MethyLight	Negative	Negative	Negative	Negative
S-T62		59	Female	IDC	Serum	III	T2	N3	IV	Left	2.9	Lung	-	-	+	60%+	HER2-enriched	3.72673e-09	MethyLight	Negative	Negative	Negative	Negative
S-T63		47	Female	IDC	Serum	III	T2	N2	IIIA	Right	2.7		+	+	-	50%+	Luminal B1	1.46075e-09	MethyLight	Negative	Negative	Negative	Negative
S-T64		58	Female	IDC	Serum	II	T2	N0	IIA	Left	3		+	-	-	15%+	Luminal A	5.90407e-09	MethyLight	Negative	Negative	Negative	Negative
S-T65		65	Female	IDC	Serum	II	T1	N0	IA	Left	1.6		+	+	-	10%+	Luminal A	1.12117e-09	MethyLight	Negative	Negative	Negative	Negative
S-T66		48	Female	IDC	Serum	II	T1	N0	IA	Right	1.6		+	+	-	20%+	Luminal B1	33.2	MethyLight	Negative	Negative	Negative	Negative
S-T67		55	Female	IDC	Serum	III	T1	N1	IIA	Left	2		+	+	-	20%+	Luminal A	0.156296	MethyLight	Negative	Negative	Negative	Negative
S-T68		47	Female	DCIS	Serum	II	T1	N0	IA	Right	1		+	+	-	5%+	Luminal A	2.11254e-08	MethyLight	Negative	Negative	positive	Negative
S-T69		41	Female	IDC	Serum	II	T1	N2	IIIA	Left	1.9		+	+	+	30%+	Luminal B2	21.8121	MethyLight	positive	positive	positive	Negative
S-T70		32	Female	IDC	Serum	III	T2	N0	IIA	Left	2.5		+	+	+	50%+	Luminal B2	5.42	MethyLight	Undetected	Undetected	Undetected	Undetected
S-T71		51	Female	IDC	Serum	III	T2	N1	IIB	Left	3.7		+	+	+	80%+	Luminal B2	0.333338	MethyLight	Negative	Negative	Negative	Negative
S-T72		38	Female	IDC	Serum	III	T2	N0	IIA	Left	3.3		+	+	-	60%+	Luminal B1	1.38973e-09	MethyLight	Negative	Negative	Negative	Negative
S-T73		50	Female	IDC	Serum	III	T1	N0	IIA	Left	1.5		+	+	+	90%+	Luminal B2	4.54109e-10	MethyLight	Negative	Negative	Negative	Negative
S-T74		62	Female	IDC	Serum	II	T2	N0	IIA	Left	3		+	-	-	70%+	Luminal B1	0.108019	MethyLight	Negative	Negative	Negative	Negative
S-T75		39	Female	IDC	Serum	II	T1	N0	IA	Left	2		+	+	-	5%+	Luminal A	0	MethyLight	Negative	Negative	Negative	Negative
S-T76		72	Female	DCIS	Serum	III	T1	N0	IA	Right	0.3		+	-	-		Luminal A	4.4795e-10	MethyLight	Undetected	Undetected	Undetected	Undetected
S-T77		68	Female	IDC	Serum	III	T1	N1	IV	Left	1.3	Chest wall	+	-	-	5%+	Luminal A	0.302636	MethyLight	Negative	Negative	Negative	Negative
S-T78		53	Female	DCIS	Serum	II	T1	N0	IA	Left	1.8		-	-	+	40%+	HER2-enriched	8.74124e-10	MethyLight	Negative	Negative	Negative	Negative
S-T79		51	Female	IDC	Serum	III	T2	N0	IIA	Left	3		+	-	-	20%+	Luminal A	3.08038e-09	MethyLight	Negative	Negative	Negative	Negative
S-T80		68	Female	IDC	Serum	III	T2	N1	IIB	Right	2.2		-	-	-	60%+	basal-like	2.72359e-09	MethyLight	Negative	Negative	Negative	Negative
S-T81		58	Female	IDC	Serum	II	T2	N0	IIA	Left	3.3		+	+	-	60%+	Luminal B1	1.56836	MethyLight	Negative	Negative	Negative	Negative
S-T82		50	Female	IDC	Serum	II	T1	N0	IA	Left	1.5		+	+	-	15%+	Luminal B1	4.88449e-09	MethyLight	Negative	Negative	Negative	Negative
S-T83		36	Female	IDC	Serum	III	T2	N2	IIIA	Left	2.6		-	-	-	90%+	basal-like	8.42344e-09	MethyLight	positive	Negative	Negative	Negative
S-T84		46	Female	IDC	Serum	III	T1	N0	IA	Right	2		-	-	+	30%+	HER2-enriched	7.4287e-09	MethyLight	Negative	Negative	Negative	<2.00
S-T85		41	Female	IDC	Serum	II	T3	N1	IV	Left	6.2	Bone	-	-	-	15%+	basal-like	0.187149	MethyLight	positive	Negative	positive	Negative
S-T86		58	Female	IDC	Serum	I	T1	N0	IA	Right	0.5		+	+	-	10%+	Luminal A	0.422393	MethyLight	Negative	Negative	Negative	Negative
S-T87		53	Female	IDC	Serum	III	T3	N3	IV	Left	7.9	Liver, bone	-	-	-	70%+	basal-like	0.312809	MethyLight	Negative	Negative	Negative	Negative
S-T88		40	Female	IDC	Serum	II	T1	N1	IIA	Right	1.8		+	+	-	10%+	Luminal A	2.29609e-08	MethyLight	Negative	positive	Negative	Negative
S-T89		36	Female	IDC	Serum	II	T3	N3	IV	Left	7	Supraclavicular LN	-	-	-	30%+	basal-like	1.892e-09	MethyLight	Negative	Negative	Negative	Negative
S-T90		41	Female	IDC	Serum	III	T3	N3	IV	Right	6	Bone	+	-	+	50%+	Luminal B1	54.2	MethyLight	Negative	Negative	Negative	Negative
S-T91		30	Female	IDC	Serum	II	T2	N0	IIA	Left	2.5		-	-	-	80%+	basal-like	2.1	MethyLight	Negative	Negative	positive	positive
S-T92		50	Female	IDC	Serum	III	T2	N2	IV	Right	4	Liver	-	-	+	15%+	HER2-enriched	19.7469	MethyLight	Negative	positive	Negative	Negative
S-T93		46	Female	IDC	Serum	III	T1	N0	IA	Left	1.6		+	+	+	75%+	Luminal B2	1.32396	MethyLight	Negative	Negative	Negative	Negative
S-T94		34	Female	IDC	Serum	II	T3	N1	IIIA	Right	5.6		+	+	+	60%+	Luminal B2	28.9	MethyLight	positive	Negative	Negative	-
S-T95		57	Female	IDC	Serum	III	T2	N1	IV	Right	3.5	Bone	-	+	-	60%+	basal-like	2.41	MethyLight	positive	Negative	positive	Negative
S-T96		52	Female	IDC	Serum	III	T3	N2	IV	Right	5.2	Lung	-	+	-	80%+	Luminal B1	57.6903	MethyLight	positive	Negative	positive	Negative
S-T97		54	Female	IDC	Serum	III	T2	N3	IV	Right	3.5	Brain	+	+	-	30%+	Luminal B1	3.21085	MethyLight	Negative	positive	Negative	Negative
S-T98		75	Female	IDC	Serum	III	T3	N3	IV	Bilateral mammary glands	5.6	Lung, liver, bone	+	+	-	40%+	Luminal B1	33.2	MethyLight	positive	Negative	positive	Negative
S-T99		33	Female	IDC	Serum	II	T1	N1	IV	Right	1	Liver	+	-	-	1%+	Luminal B1	2.35464e-09	MethyLight	Negative	Negative	Negative	Negative
S-T100		44	Female	IDC	Serum	III	T2	N0	IIA	Left	2.3		-	-	-	90%+	basal-like	8.64766e-09	MethyLight	Negative	Negative	Negative	positive
S-T101		35	Female	IDC	Serum	I	T2	N2	IIIA	Right	3.4		+	+	-	30%+	Luminal B1	3.6267	MethyLight	Negative	positive	Negative	Negative
S-T102		69	Female	IDC	Serum	III	T2	N3	IV	Left	2.5	Lung	+	-	-	30%+	Luminal B1	5.52263	MethyLight	positive	positive	positive	Negative
S-T103		53	Female	IDC	Serum	III	T2	N3	IV	Right	3.6	Bone, lung, LN	+	-	-	40%+	Luminal B1	51.9214	MethyLight	positive	positive	Negative	Negative
S-T104		59	Female	IDC	Serum	II	T2	N1	IV	Right	2.5	mediastinum, bone	+	-	-	20%+	Luminal A	0.749633	MethyLight	Undetected	Undetected	Undetected	Undetected
S-T105		75	Female	IDC	Serum	III	T3	N2	IV	Right	5.2	Lung	-	-	-	70%+	basal-like	1.21	MethyLight	Negative	positive	Negative	Negative
S-T106		39	Female	IDC	Serum	III	T3	N3	IV	Left	10	Brain, bone	+	+	+	30%+	Luminal B2	81.466	MethyLight	positive	positive	positive	positive
S-T107		43	Female	IDC	Serum	III	T2	N0	IIA	Left	2.6		+	+	-	50%+	Luminal B1	11.22	MethyLight	Negative	Negative	Negative	positive
S-T108		46	Female	IDC	Serum	III	T2	N3	IV	Right	2.7	Bone, rectum, Left mammary gland, pelvic appendage	+	-	-	20%+	Luminal A	0.701471	MethyLight	Negative	Negative	Negative	Negative
S-T109		58	Female	IDC	Serum	II	T2	N2	IV	Right	4.7	Bone, lung	-	-	-	80%+	basal-like	0.8	MethyLight	Negative	Negative	positive	Negative
S-T110		33	Female	IDC	Serum	II	T2	N2	IV	Right	4	Liver	+	-	-	40%+	Luminal B1	35.6	MethyLight	positive	Negative	positive	Negative
S-T111		53	Female	IDC	Serum	II	T2	N0	IIA	Left	2.1		-	-	+	25%+	HER2-enriched	22.5	MethyLight	positive	Negative	Negative	Negative
S-T112		46	Female	IDC	Serum	II	T2	N1	IV	Left	4	Liver	-	-	+	50%+	HER2-enriched	42.3	MethyLight	Negative	Negative	Negative	Negative
S-T113		42	Female	IDC	Serum	III	T2	N0	IIA	Left	2.9		+	+	-	30%+	Luminal B1	66.3	MethyLight	positive	Negative	Negative	Negative

## Sheet: abbreviation
abbreviation	unabbreviated form
IDC	Invasive ductal carcinoma
MC	Mucinous carcinoma
DCIS	Ductal carcinoma in situ
ILC	Infiltrating lobular carcinoma
PMR	Percent of methylated reference
FBA	Fibroadenoma
NAT	Normal adjacent tissue
BC	Breast cancer
LN	lymph nodes
HER2	Human epidermal growth factor receptor 2
