# Supplementary material for: Targeted demethylation of the CDO1 promoter based on CRISPR system inhibits the malignant potential of breast cancer cells
Source: Clin Transl Med. 2023 Sep 22;13(9):e1423. doi: 10.1002/ctm2.1423 (PMC10517212; doi:10.1002/ctm2.1423)
Supplement: Supplementary file 15 — Table S4. Primers of CDO1 promoter used for MassARRAY methylation sequencing. [file CTM2-13-e1423-s004.xlsx]

## Sheet: Sheet1
Table S4. Primers of CDO1 promoter used for MassARRAY methylation sequencing.
Primers	Sequence
Forward primer for CDO1	aggaagagagGTTTGGAGTTATTAGGAATGTATTAA
Reverse primer for CDO1	cagtaatacgactcactatagggagaaggctCTTTTCTTTTCCTCCTTTACTCAAC
CGI1 (from + 18 to - 332) was detected by MassARRAY mass spectrometry. This region contains 351bp fragments.
