# Supplementary material for: Targeted demethylation of the CDO1 promoter based on CRISPR system inhibits the malignant potential of breast cancer cells
Source: Clin Transl Med. 2023 Sep 22;13(9):e1423. doi: 10.1002/ctm2.1423 (PMC10517212; doi:10.1002/ctm2.1423)
Supplement: Supplementary file 16 — Table S5. Primers of CDO1 gene used for MethyLight test. [file CTM2-13-e1423-s016.xlsx]

## Sheet: Sheet1
Table S5. Primers of CDO1 gene used for MethyLight test.
Primers	Sequence
Forward primer for CDO1	CCACAACGACGAAAATAAAACG
Fluorescent probe for CDO1	FAM-TTAACGGCGCGTTTTAGTCGTTCG-TAMRA
Reverse primer for CDO1	TCGGCGTTTTAGGGATCGCG
Forward primer for ACTB	TGGTGATGGAGGAGGTTTAGTAAGT
Fluorescent probe for ACTB	CY5-ACCACCACCCAACACACAATAACAAACACA-BHQ-2
Reverse primer for ACTB	AACCAATAAAACCTACTCCTCCCTTAA
