# Supplementary material for: Targeted demethylation of the CDO1 promoter based on CRISPR system inhibits the malignant potential of breast cancer cells
Source: Clin Transl Med. 2023 Sep 22;13(9):e1423. doi: 10.1002/ctm2.1423 (PMC10517212; doi:10.1002/ctm2.1423)
Supplement: Supplementary file 17 — Table S6. Clinical sample information for IHC testing [file CTM2-13-e1423-s017.xlsx]

## Sheet: Sheet1
Table S6. Clinical sample information for IHC testing.
Sample ID	Diagnose	Sample type	PMR (%)	H-Score
N20	NAT	Tissue	0.02	225.08
N21	NAT	Tissue	0	209.14
N22	NAT	Tissue	0.02	215.82
N25	NAT	Tissue	0	197.9
N26	NAT	Tissue	0.05	224.62
N27	NAT	Tissue	0.02	205.05
N28	NAT	Tissue	0.04	213.16
N29	NAT	Tissue	0.05	221.96
N30	NAT	Tissue	0.08	190.93
N31	NAT	Tissue	0.02	211.29
N32	NAT	Tissue	0.09	186.48
N33	NAT	Tissue	0.38	206.71
T1	IDC	Tissue	31.17	0.15
T3	IDC	Tissue	43.52	0.21
T4	IDC	Tissue	74.34	0.06
T5	IDC	Tissue	46.45	0.13
T36	IDC	Tissue	45.04	0.2
T59	IDC	Tissue	79.23	0.14
T68	IDC	Tissue	31.49	1.76
T72	IDC	Tissue	45.57	0.53
T77	IDC	Tissue	31.46	0.02
T96	IDC	Tissue	50.37	0.33
T97	IDC	Tissue	44.16	0.98
T115	IDC	Tissue	40.72	0.74
T121	IDC	Tissue	31.3	0.06
T130	IDC	Tissue	45.39	0.64
T148	IDC	Tissue	42.77	0.26
T160	IDC	Tissue	30.32	0.23
T164	IDC	Tissue	43.58	1.21
T167	IDC	Tissue	92.41	0.99
T168	IDC	Tissue	43.78	0.06
T180	IDC	Tissue	40.22	0.02
Abbreviations: IDC Invasive ductal carcinoma, PMR percent of methylated reference.
