# Supplementary material for: Targeted demethylation of the CDO1 promoter based on CRISPR system inhibits the malignant potential of breast cancer cells
Source: Clin Transl Med. 2023 Sep 22;13(9):e1423. doi: 10.1002/ctm2.1423 (PMC10517212; doi:10.1002/ctm2.1423)
Supplement: Supplementary file 18 — Table S7. Antibodies for Western blot and IHC. [file CTM2-13-e1423-s025.xlsx]

## Sheet: Sheet1
Table S7. Antibodies for Western blot and IHC.
Antibody	dilution	Cat.no	Manufacturer	Town/ state	Country
CDO1	WB 1:2000	12589-1	Proteintech	Chicago	USA
	IHC 1:200
MaxVision-HRP Mouse/rabbit	IHC Drop/time	5020	MXB	Fuzhou	USA
p-PI3K	1:2500	4228S	CST	Boston	USA
PI3K	1:2000	4292S	CST	Boston	USA
p-AKT	1:2500	4060S	CST	Boston	USA
AKT	1:1000	ET1609-5	HuaBio	Hangzhou	China
PTEN	1:1000	ET1606-43	HuaBio	Hangzhou	China
p-P53	1:10000	67826-1	Proteintech	Chicago	USA
P53	1:500	ET1601-13	HuaBio	Hangzhou	China
Bcl-2	1:500	M1206-4	HuaBio	Hangzhou	China
Bax	1:2000	ET1603-34	HuaBio	Hangzhou	China
PUMA	1:500	ET1602-24	HuaBio	Hangzhou	China
CDC25A	1:2000	FNab01521	Fine Test	Wuhan	China
Cyclin A1	1:2000	BA2887-1	BOSTER	Wuhan	China
p-CDK2	1:1000	ET1611-52	HuaBio	Hangzhou	China
CDK2	1:2000	ET1602-6	HuaBio	Hangzhou	China
Cdc6	1:1000	FNab01537	Fine Test	Wuhan	China
GAPDH	1:6000	#FD0063	Fdbio science	Hangzhou	China
β-actin	1:10000	A01010	Abbkine	Beijing	China
Except the antibody labeled IHC, other antibodies were used for western blot.
