# Supplementary material for: Targeted demethylation of the CDO1 promoter based on CRISPR system inhibits the malignant potential of breast cancer cells
Source: Clin Transl Med. 2023 Sep 22;13(9):e1423. doi: 10.1002/ctm2.1423 (PMC10517212; doi:10.1002/ctm2.1423)
Supplement: Supplementary file 19 — Table S8. Primers used for cloning overexpressed‐CDO1 plasmid. [file CTM2-13-e1423-s010.xlsx]

## Sheet: Sheet1
Table S8. Primers used for cloning overexpressed-CDO1 plasmid.
Primers	Sequence
Forward primer for CDO1	gaaccgtcagatccagaattcGCCACCATGGAACAGACCGAAGTGCT
Reverse primer for CDO1	TCGGGCTCGCTGGAGAACAACgctagcatggactacaaagacc
