# Supplementary material for: Targeted demethylation of the CDO1 promoter based on CRISPR system inhibits the malignant potential of breast cancer cells
Source: Clin Transl Med. 2023 Sep 22;13(9):e1423. doi: 10.1002/ctm2.1423 (PMC10517212; doi:10.1002/ctm2.1423)
Supplement: Supplementary file 20 — Table S9. The sgRNA sequence of targeting CDO1 gene promoter. [file CTM2-13-e1423-s002.xlsx]

## Sheet: Sheet1
Table S9. The sgRNA sequence of targeting CDO1 gene promoter.
Primers	sense	antisense	Distance from TSS
sgRNA1	caccgCCGCTGTGGTTCGCGACGCT	aaacAGCGTCGCGAACCACAGCGGc	-242 to -261
sgRNA2	caccgACGGCTCACGCGCACATCCC	aaacGGGATGTGCGCGTGAGCCGTc	-79 to -98
sgRNA3	caccgAATGTACCAACGGCCCTCGG	aaacCCGAGGGCCGTTGGTACATTc	+2 to -17
control sgRNA	caccgCTCCCTCGCCCCCAGCTCCT	aaacAGGAGCTGGGGGCGAGGGAGc	+226 to +245
