# Supplementary material for: Targeted demethylation of the CDO1 promoter based on CRISPR system inhibits the malignant potential of breast cancer cells
Source: Clin Transl Med. 2023 Sep 22;13(9):e1423. doi: 10.1002/ctm2.1423 (PMC10517212; doi:10.1002/ctm2.1423)
Supplement: Supplementary file 21 — Table S10. Quantitative real time PCR primers. [file CTM2-13-e1423-s015.xlsx]

## Sheet: Sheet1
Table S10. Quantitative real time PCR primers.
Primers	Sequence
Forward primer for CDO1	TCTCTGTTGGGGTGAAGGAC
Reverse primer for CDO1	AGTGAAGGCTCACAGCAGGT
Forward primer for ACTB	TCACCCACACTGTGCCCATCTACGA
Reverse primer for ACTB	CAGCGGAACCGCTCATTGCCAATGG
Forward primer for GPX4	CTTATCCAGGCAGACCATGTGC
Reverse primer for GPX4	CCTCTGCTGCAAGAGCCTCCC
Forward primer for L1CAM	ACGAGGGATGGTGTCCACTTCAAA
Reverse primer for L1CAM	TTATTGCTGGCAAAGCAGCGGTAG
Forward primer for GADD45A	GACGAATCCACATTCATCTC
Reverse primer for GADD45A	TTGATCCATGTAGCGACTT
