# Supplementary material for: Targeted demethylation of the CDO1 promoter based on CRISPR system inhibits the malignant potential of breast cancer cells
Source: Clin Transl Med. 2023 Sep 22;13(9):e1423. doi: 10.1002/ctm2.1423 (PMC10517212; doi:10.1002/ctm2.1423)
Supplement: Supplementary file 22 — Table S11. List of ten hypermethylated CpG sites of CDO1 promoter based on TCGA methylation data analysis. [file CTM2-13-e1423-s008.xlsx]

## Sheet: Sheet1
Table S11. List of ten hypermethylated CpG sites of CDO1 promoter based on TCGA methylation data analysis.
CpG ID	Chr5 chromosome position	Distance from TSS
cg16707405	115816717 - 115816716	- 9 to - 8
cg14470895	115816735 - 115816734	- 27 to - 26
cg02792792	115816723 - 115816724	- 16 to - 15
cg23180938	115816789 - 115816788	- 81 to - 80
cg12880658	115816690 - 115816689	+ 18 to + 19
cg08516516	115816796 - 115816795	- 88 to - 87
cg11036833	115816798 - 115816797	- 90 to - 89
cg07712493	115815730 - 115815731	+ 978 to + 979
cg07405021	115816322 – 115816323	+ 385 to + 386
cg16265906	115816629 - 115816630	+ 78 to + 79
