# Supplementary material for: Targeted demethylation of the CDO1 promoter based on CRISPR system inhibits the malignant potential of breast cancer cells
Source: Clin Transl Med. 2023 Sep 22;13(9):e1423. doi: 10.1002/ctm2.1423 (PMC10517212; doi:10.1002/ctm2.1423)
Supplement: Supplementary file 23 — Table S12. Description of all effective hypermethylated CpG amplicons studied with the EpiTYPER software. [file CTM2-13-e1423-s012.xlsx]

## Sheet: Sheet1
Table S12. Description of all effective hypermethylated CpG amplicons studied with the EpiTYPER software.
CpG site	Chr5 chromosome position	Distance from TSS
CpG_1.2	115816724 - 115816716	-8 to - 16
CpG_4	115816740 - 115816739	- 31 to - 32
CpG_5	115816764 - 115816763	- 55 to - 56
CpG_6	115816770 - 115816769	- 61 to - 62
CpG_8	115816789 - 115816788	- 80 to - 81
CpG_18.19.20.21	115816880 - 115816866	- 158 to - 172
CpG_22.23.24	115816907 - 115816901	- 193 to - 199
CpG_25.26	115816920 - 115816915	- 207 to - 212
CpG_27.28	115816938 - 115816927	- 219 to - 230
CpG_29.30.31.32	115816964 - 115816948	- 240 to - 256
CpG_35	115816991 - 115816990	- 282 to - 283
CpG_36	115817006 - 115817005	- 297 to - 298
