# Supplementary material for: Targeted demethylation of the CDO1 promoter based on CRISPR system inhibits the malignant potential of breast cancer cells
Source: Clin Transl Med. 2023 Sep 22;13(9):e1423. doi: 10.1002/ctm2.1423 (PMC10517212; doi:10.1002/ctm2.1423)
Supplement: Supplementary file 24 — Table S13. Fifteen CpG site information contained in the MethyLight amplified fragment. [file CTM2-13-e1423-s005.xlsx]

## Sheet: Sheet1
Table S13. Fifteen CpG site information contained in the MethyLight amplified fragment.
CpG site	Chr5 chromosome position	Distance from TSS
CpG1	115816851 - 115816852	-143 to -144
CpG2	115816854 - 115816855	-146 to -147
CpG3	115816866 - 115816867	-158 to -159
CpG4	115816868 - 115816869	-160 to -161
CpG5	115816877 - 115816878	-169 to -170
CpG6	115816879 - 115816880	-171 to -172
CpG7	115816901 - 115816902	-193 to -194
CpG8	115816904 - 115816905	-196 to -197
CpG9	115816906 - 115816907	-198 to -199
CpG10	115816915 - 115816916	-207 to -208
CpG11	115816919 - 115816920	-211 to -212
CpG12	115816927 - 115816928	-219 to -220
CpG13	115816937 - 115816938	-229 to -230
CpG14	115816948 - 115816949	-240 to -241
CpG15	115816951 - 115816952	-243 to -244
