# Supplementary material for: Targeted demethylation of the CDO1 promoter based on CRISPR system inhibits the malignant potential of breast cancer cells
Source: Clin Transl Med. 2023 Sep 22;13(9):e1423. doi: 10.1002/ctm2.1423 (PMC10517212; doi:10.1002/ctm2.1423)
Supplement: Supplementary file 25 — Table S14. Prediction of transcription factor binding sites (TFBS) in CDO1 promoter region by JASPAR. [file CTM2-13-e1423-s019.xlsx]

## Sheet: JASPAR
Table S14. Prediction of transcription factor binding sites (TFBS) in CDO1 promoter region by JASPAR
Rank	Matrix ID	Name	Class	Score	Relative score	Sequence ID	Start	End	Strand	Predicted sequence	Chr5 chromosome position	Distance from TSS	Hypermethylated CpG sites in Table S12
1	MA0632.2	TCFL5	Basic helix-loop-helix factors (bHLH)	15.9444	1	NC_000005.10:c115817040-115816690	240	249	-	TCACGCGCAC	115816801-115816792	-93 to -84	NA
2	MA0528.2	ZNF263	C2H2 zinc finger factors	15.0384	0.963736	NC_000005.10:c115817040-115816690	306	317	-	GGAGGGAGGACG	115816735-115816724	-27 to -16	CG2
3	MA0516.3	SP2	C2H2 zinc finger factors	13.6874	0.961429	NC_000005.10:c115817040-115816690	268	276	-	GAGGCGGGG	115816773-115816765	-65 to -57	CG6
4	MA0742.2	KLF12	C2H2 zinc finger factors	13.1033	0.945151	NC_000005.10:c115817040-115816690	268	276	-	GAGGCGGGG	115816773-115816765	-65 to -57	CG6
5	MA1961.1	PATZ1	C2H2 zinc finger factors	12.9664	0.91835	NC_000005.10:c115817040-115816690	267	278	-	CGGAGGCGGGGA	115816774-115816763	-66 to -55	CG5,CG6
6	MA0471.2	E2F6	Fork head/winged helix factors	12.7463	0.917199	NC_000005.10:c115817040-115816690	265	277	-	GGAGGCGGGGAGA	115816776-115816764	-68 to -56	CG6
7	MA0516.3	SP2	C2H2 zinc finger factors	10.9069	0.913848	NC_000005.10:c115817040-115816690	298	306	-	GAGGCGGAG	115816743-115816735	-35 to -27	CG4
8	MA1630.2	ZNF281	C2H2 zinc finger factors	13.1192	0.908252	NC_000005.10:c115817040-115816690	266	277	-	GGAGGCGGGGAG	115816775-115816764	-67 to -56	CG6
