# Supplementary material for: Targeted demethylation of the CDO1 promoter based on CRISPR system inhibits the malignant potential of breast cancer cells
Source: Clin Transl Med. 2023 Sep 22;13(9):e1423. doi: 10.1002/ctm2.1423 (PMC10517212; doi:10.1002/ctm2.1423)
Supplement: Supplementary file 26 — Table S15. Relationship between the PMR of CDO1 promotor and clinic‐pathologic parameters of 113 BC serums. [file CTM2-13-e1423-s006.xlsx]

## Sheet: Sheet1
Table S15. Relationship between the PMR of CDO1 promotor and clinicopathologic parameters of 113 BC serums.
		PMR, n (%)
Characteristic	Number of cases, %	PMR≤0.3%	PMR >0.3%	χ2	P value
Age (years, n %)				0.444	0.505
≤50	58 (51.3)	28 (48.3)	30 (51.7)
>50	55 (48.7)	30 (54.5)	25 (45.5)
TNM stage				16.523	<0.05
I/II	67 (59.3)	45 (67.2)	22 (32.8)
III/IV	46 (40.7)	13 (28.3)	33 (71.7)
T stage				4.852	<0.05
T1-2	98 (86.7)	56 (57.1)	42 (42.9)
T3-4	15 (13.3)	4 (26.7)	11 (73.3)
N stage				11.006	<0.05
N0	53 (46.9)	36 (67.9)	17 (32.1)
N1-3	60 (53.1)	22 (36.7)	38 (63.3)
M stage				11.137	<0.05
M0	82 (72.6)	50 (61.0)	32 (39.0)
M1	31 (27.4)	8 (25.8)	23 (74.2)
Pathological grade				0.431	0.512
I- II	57 (50.4)	31 (54.4)	26 (45.6)
III	56 (49.6)	27 (48.2)	29 (51.8)
ER				0.14	0.708
Negative	41 (36.3)	22 (53.7)	19 (46.3)
Positive	72 (63.7)	36 (50.0)	36 (50.0)
PR				0.722	0.396
Negative	56 (49.6)	31 (55.4)	25 (44.6)
Positive	57 (50.4)	27 (47.4)	30 (52.6)
HER-2 (IHC)				11.479	<0.05
Negative	75 (66.4)	47 (62.7)	28 (37.3)
Positive	38 (33.6)	11 (28.9)	27 (71.1)
Molecular phenotypes				18.859	<0.05
Luminal A	26 (23.0)	19 (73.1)	7 (26.9)
Luminal B	49 (43.3)	17 (34.7)	32 (65.3)
HER2-enriched	16 (14.2)	5 (31.3)	11 (68.7)
Basal-like	22 (19.5)	17 (77.3)	5 (22.7)
Abbreviations: PMR percent of methylated reference, TNM tumor-node-metastasis, ER estrogen receptor, PR progesterone receptor, HER2 human epidermal growth factor receptor 2. P values were calculated using χ2 test, or Fisher’s exact test.
