# Supplementary material for: Targeted demethylation of the CDO1 promoter based on CRISPR system inhibits the malignant potential of breast cancer cells
Source: Clin Transl Med. 2023 Sep 22;13(9):e1423. doi: 10.1002/ctm2.1423 (PMC10517212; doi:10.1002/ctm2.1423)
Supplement: Supplementary file 27 — Table S16. Relationship between CDO1 methylation level combined with HER2 status and metastasis in 113 BC serums. [file CTM2-13-e1423-s013.xlsx]

## Sheet: Sheet1
Table S16. Relationship between CDO1 methylation level combined with HER2 status and metastasis in 113 BC serums.
		BC (n=113)
Characteristic	Number of cases, %	Non metastasis (%)	Metastasis (%)	χ2	P value
				15.78	<0.05
CDO1(PMR＞0.3%) and HER2+	27 (23.9)	18 (66.7)	9 (33.3)
CDO1(PMR＞0.3%) and HER2-	28 (24.8)	14 (50)	14 (50)
CDO1(PMR≤0.3%) and HER2+	11 (9.7)	11 (100)	0 (0)
CDO1(PMR≤0.3%) and HER2-	47 (41.6)	40 (85.1)	7 (14.9)
